# Supplementary material for: Trapeziectomy with LRTI or Dual-Mobility Prosthesis for Thumb Carpometacarpal Arthritis: A Systematic Review with Considerations for Elderly Patients over 70 Years of Age
Source: J Clin Med. 2026 Feb 1;15(3):1137. doi: 10.3390/jcm15031137 (PMC12898151; doi:10.3390/jcm15031137)
Supplement: Supplementary file 1 [file jcm-15-01137-s001.zip]

Archive with 1 entries (1 files):
- jcm-4105172-supplementary.pdf
